# Supplementary material for: Deregulation of Exo70 Facilitates Innate and Acquired Cisplatin Resistance in Epithelial Ovarian Cancer by Promoting Cisplatin Efflux
Source: Cancers (Basel). 2021 Jul 11;13(14):3467. doi: 10.3390/cancers13143467 (PMC8304026; doi:10.3390/cancers13143467)
Supplement: Supplementary file 1 [file cancers-13-03467-s001.zip]

Archive with 3 entries (3 files):
- Figure S7 Original Images for Blots Gels .pdf
- Figure S8 STR profile for cell lines-done.pdf
- Supplementary Figures S1-6+Supplementary Tables-done.pdf
